# Supplementary material for: Trimodal Therapy in Esophageal Squamous Cell Carcinoma: Role of Adjuvant Therapy Following Neoadjuvant Chemoradiation and Surgery
Source: Cancers (Basel). 2022 Jul 30;14(15):3721. doi: 10.3390/cancers14153721 (PMC9367572; doi:10.3390/cancers14153721)
Supplement: Supplementary file 1 [file cancers-14-03721-s001.zip]

Archive with 1 entries (1 files):
- cancers-1797150-supplementary.pdf
